# Supplementary material for: Correction factors for prey size estimation from PenguCams
Source: PeerJ. 2025 Jan 28;13:e18598. doi: 10.7717/peerj.18598 (PMC11784529; doi:10.7717/peerj.18598)
Supplement: Supplemental Information 1 [file peerj-13-18598-s001.rmd]

---
title: "Pengu R Final"
output: html_document
date: "2024-10-22"
---

Loading in the data from the Raw Data csv file 
```{r}
PenguData <- read.csv("RawDataR.csv", header=TRUE, as.is = FALSE)
library(ggplot2)
library(dplyr)
library(car)

```


#________________________________Data Checking________________________
Checking the distribution of the pix.mm data and the variation in it. Results show skewed right. Maybe try log transforming data 
```{r}
par(mfrow=c(1,2))
hist(PenguData$pix.mm)
boxplot(PenguData$pix.mm)
```


log transformed data looks much better 
```{r}
hist(log(PenguData$pix.mm))
boxplot(log(PenguData$pix.mm))
```


creating a new column with log values
```{r}
PenguData$log_pix.mm <- log(PenguData$pix.mm)
```


#_______________________________Summary Statistics___________________
create summary stats of data and run the Block ANOVA 
```{r}
PenguS <- PenguData %>% group_by(Distance, Angle, psu) %>% mutate(meanval = mean(log_pix.mm), sdval = sd(log_pix.mm), n = 3, se = sdval/sqrt(n))

Block_ANOVA <- aov(meanval ~ Angle*psu + Distance, data = PenguS)

Anova(Block_ANOVA)
options(max.print=1000000)
TukeyHSD(Block_ANOVA)
```


#_____________________Salinity Plot_______________________________
```{r}
PenguS$Angle <- as.character(PenguS$Angle)
PenguS$Angle <- gsub("Middle", "Center", PenguS$Angle)
PenguME <- PenguS[,1:5]
```


#__________________________Create Plots_________________________
Graph of mean correction factor against psu. Colored by distance, shape by angle
```{r}
PenguMES <- PenguME %>% group_by(Distance, Angle, psu) %>% summarise(meanval = mean(log_pix.mm), sdval = sd(log_pix.mm), n = 3, se = sdval/sqrt(n))

library(forcats)
PenguMES$psu <- factor(PenguMES$psu, levels = c("Air", "Fresh", "5", "10", "15", "20", "25", "30", "35"))

ggplot(PenguMES, aes(x = psu, y = meanval, group = Distance, color = factor(Distance), shape = Angle)) +
  geom_point(size = 2) +
  geom_errorbar(aes(ymin = meanval - sdval, ymax = meanval + sdval), width = 0.2) +
  theme_minimal() +
  labs(x = "psu", y = "Mean correction factor (pixel:mm)", color = "Distance") 
```


change line colors on all graphs
```{r}
line_colors <- c("black", "grey50")
```

#_____________Air data_________
Creating a new data frame to make Air graph
```{r}
AirTrial <- PenguME %>% filter(psu == "Air")
```


Creating summaries for air graph
```{r}
AirS <- AirTrial %>% group_by(Distance, Angle) %>% summarise(meanval = mean(log_pix.mm), sdval = sd(log_pix.mm), n = 3, se = sdval/sqrt(n))
AirS$Angle <- as.factor(AirS$Angle)
```


Air Graph 
```{r}
Air <- ggplot(AirS, aes(x = log(Distance), y = meanval)) +
  geom_point(aes(color = factor(Angle))) +
  geom_smooth(method = "lm",aes(color = factor(Angle))) +
  scale_color_manual(values = line_colors) +
  theme_minimal() +
  labs(x = "log Distance (cm)", y = "log Correction Factor (pixel:mm)", color = "Angle", title = "A")

Air
```


Creating a new dataframe for water graph
```{r}
WaterTrial <- PenguME %>% filter(psu != "Air")
```

Creating summary stats for water graph
```{r}
WaterS <- WaterTrial %>% group_by(Distance, Angle) %>% summarise(meanval = mean(log_pix.mm), sdval = sd(log_pix.mm), n = 3, se = sdval/sqrt(n))
```


Water Graph 
```{r}
water <- ggplot(WaterS, aes(x = log(Distance), y = meanval)) +
  geom_point(aes(color = factor(Angle))) +
  geom_smooth(method = "lm",aes(color = factor(Angle))) +
  scale_color_manual(values = line_colors) +
  theme_minimal() +
  labs(x = "log Distance (cm)", y = "log Correction Factor (pixel:mm)", color = "Angle", title = "B")

water
```


#________________________Equations for linear models___________
Air Center Equation
```{r}
centerA <- AirS %>% filter(Angle == "Center")
modelca <- lm(meanval ~ log(Distance), data = centerA)
summary(modelca)
```

Air Edge Equation
```{r}
edgeA <- AirS %>% filter(Angle == "Edge")
modelea <- lm(meanval ~ log(Distance), data = edgeA)
summary(modelea)
```

Water Center Equation
```{r}
centerW <- WaterS %>% filter(Angle == "Center")
modelcw <- lm(meanval ~ log(Distance), data = centerW)
summary(modelcw)
```

Water Edge Equation
```{r}
edgeW <- WaterS %>% filter(Angle == "Edge")
modelew <- lm(meanval ~ log(Distance), data = edgeW)
summary(modelew)
```


#______________________Combining Graphs for paper______________
Combining the water and air graphs so they sit in one figure for easier presentation

```{r}
library(gridExtra)
library(grid)
library(gridtext)
legend <- cowplot::get_legend(Air)
xaxis <- textGrob(expression(paste("log Distance (cm)")), 
                  gp = gpar(fontsize = 10))
yaxis <- textGrob(expression(paste("log Correction Factor (pixel:mm)")), rot = 90, gp = gpar(fontsize = 10))

grid.arrange(
  Air+ theme(legend.position = "none", axis.title.x = element_blank(), axis.title.y = element_blank()), 
  water+ theme(legend.position = "none", axis.title.x = element_blank(), axis.title.y = element_blank()),ncol=1, nrow = 2, 
  right = legend, left = yaxis, bottom = xaxis)
```
