# Supplementary material for: Correction factors for prey size estimation from PenguCams
Source: PeerJ. 2025 Jan 28;13:e18598. doi: 10.7717/peerj.18598 (PMC11784529; doi:10.7717/peerj.18598)
Supplement: Supplemental Information 2 — These measurements were used to generate the table of correction factors and the linear equations to find correction factors. [file peerj-13-18598-s002.csv]

Distance	Angle	psu	pix/mm
10	Center	Air	9.255
10	Middle	Air	8.8
10	Edge	Air	7.8
10	Center	Air	8.605
10	Middle	Air	8.37
10	Edge	Air	7.275
10	Center	Air	8.45
10	Middle	Air	8.1
10	Edge	Air	7.345
10	Center	Fresh	11.35
10	Middle	Fresh	11.2
10	Edge	Fresh	11.755
10	Center	Fresh	11.405
10	Middle	Fresh	11.215
10	Edge	Fresh	12.05
10	Center	Fresh	11.205
10	Middle	Fresh	10.7
10	Edge	Fresh	11.76
10	Center	5	11.55
10	Middle	5	11.605
10	Edge	5	12.415
10	Center	5	11.405
10	Middle	5	11.26
10	Edge	5	12.6
10	Center	5	11.2
10	Middle	5	11.25
10	Edge	5	12.435
10	Center	10	11.45
10	Middle	10	11.555
10	Edge	10	12.03
10	Center	10	11.22
10	Middle	10	11.815
10	Edge	10	13.335
10	Center	10	11.16
10	Middle	10	11.55
10	Edge	10	13
10	Center	15	11.1
10	Middle	15	11.105
10	Edge	15	12.325
10	Center	15	11.405
10	Middle	15	11.18
10	Edge	15	12.68
10	Center	15	11.16
10	Middle	15	11.15
10	Edge	15	12.35
10	Center	20	11.205
10	Middle	20	11.75
10	Edge	20	12.605
10	Center	20	11.405
10	Middle	20	11.9
10	Edge	20	12.8
10	Center	20	11.1
10	Middle	20	11.65
10	Edge	20	12.91
10	Center	25	11.4
10	Middle	25	11.705
10	Edge	25	12.495
10	Center	25	11.305
10	Middle	25	11.31
10	Edge	25	12.475
10	Center	25	11
10	Middle	25	11
10	Edge	25	12.275
10	Center	30	11.3
10	Middle	30	11.05
10	Edge	30	11.605
10	Center	30	11.455
10	Middle	30	11.255
10	Edge	30	12.01
10	Center	30	11.065
10	Middle	30	11
10	Edge	30	12.305
10	Center	35	11.45
10	Middle	35	11.355
10	Edge	35	11.775
10	Center	35	11.4
10	Middle	35	11.155
10	Edge	35	12.15
10	Center	35	11.255
10	Middle	35	10.85
10	Edge	35	11.42
20	Center	Air	4.6
20	Middle	Air	4.5
20	Edge	Air	4.16
20	Center	Air	4.465
20	Middle	Air	4.425
20	Edge	Air	3.995
20	Center	Air	4.57
20	Middle	Air	4.4
20	Edge	Air	4.12
20	Center	Fresh	6.1
20	Middle	Fresh	5.955
20	Edge	Fresh	6.765
20	Center	Fresh	5.905
20	Middle	Fresh	5.95
20	Edge	Fresh	6.6
20	Center	Fresh	5.86
20	Middle	Fresh	5.8
20	Edge	Fresh	6.76
20	Center	5	6.1
20	Middle	5	5.86
20	Edge	5	6.725
20	Center	5	6.16
20	Middle	5	5.95
20	Edge	5	7.25
20	Center	5	6
20	Middle	5	5.85
20	Edge	5	6.86
20	Center	10	5.95
20	Middle	10	6.4
20	Edge	10	7.155
20	Center	10	5.9
20	Middle	10	6.2
20	Edge	10	7.41
20	Center	10	6.1
20	Middle	10	6.05
20	Edge	10	6.93
20	Center	15	6.205
20	Middle	15	6.165
20	Edge	15	6.565
20	Center	15	6.05
20	Middle	15	6
20	Edge	15	6.5
20	Center	15	5.85
20	Middle	15	5.705
20	Edge	15	6.42
20	Center	20	6.05
20	Middle	20	6.155
20	Edge	20	6.755
20	Center	20	6.055
20	Middle	20	6.11
20	Edge	20	7.13
20	Center	20	5.955
20	Middle	20	6.15
20	Edge	20	6.75
20	Center	25	5.85
20	Middle	25	5.915
20	Edge	25	6.38
20	Center	25	5.85
20	Middle	25	6.005
20	Edge	25	6.65
20	Center	25	5.91
20	Middle	25	5.75
20	Edge	25	6.61
20	Center	30	5.7
20	Middle	30	5.705
20	Edge	30	6.625
20	Center	30	5.7
20	Middle	30	5.805
20	Edge	30	6.605
20	Center	30	5.705
20	Middle	30	5.655
20	Edge	30	6.515
20	Center	35	6.055
20	Middle	35	6.07
20	Edge	35	7.086
20	Center	35	5.9
20	Middle	35	5.75
20	Edge	35	7.105
20	Center	35	5.9
20	Middle	35	5.75
20	Edge	35	6.87
30	Center	Air	3.05
30	Middle	Air	2.955
30	Edge	Air	2.7
30	Center	Air	3
30	Middle	Air	3.055
30	Edge	Air	2.705
30	Center	Air	2.95
30	Middle	Air	2.9
30	Edge	Air	2.55
30	Center	Fresh	4
30	Middle	Fresh	4.055
30	Edge	Fresh	4.355
30	Center	Fresh	4
30	Middle	Fresh	4.11
30	Edge	Fresh	4.5
30	Center	Fresh	3.95
30	Middle	Fresh	4
30	Edge	Fresh	4.405
30	Center	5	3.91
30	Middle	5	4.2
30	Edge	5	4.38
30	Center	5	3.95
30	Middle	5	4.3
30	Edge	5	4.455
30	Center	5	4
30	Middle	5	4.1
30	Edge	5	4.7
30	Center	10	4.055
30	Middle	10	4.1
30	Edge	10	4.555
30	Center	10	4.005
30	Middle	10	3.95
30	Edge	10	4.61
30	Center	10	4
30	Middle	10	4.05
30	Edge	10	4.5
30	Center	15	3.9
30	Middle	15	4.255
30	Edge	15	4.5
30	Center	15	3.75
30	Middle	15	4.05
30	Edge	15	4.35
30	Center	15	4
30	Middle	15	3.95
30	Edge	15	4.355
30	Center	20	4.1
30	Middle	20	4.1
30	Edge	20	4.6
30	Center	20	3.955
30	Middle	20	4.22
30	Edge	20	4.605
30	Center	20	4.05
30	Middle	20	4.2
30	Edge	20	4.3
30	Center	25	3.91
30	Middle	25	4.155
30	Edge	25	4.365
30	Center	25	4.005
30	Middle	25	4.255
30	Edge	25	4.35
30	Center	25	4
30	Middle	25	4.1
30	Edge	25	4.36
30	Center	30	3.9
30	Middle	30	3.955
30	Edge	30	4.26
30	Center	30	3.95
30	Middle	30	3.75
30	Edge	30	4.2
30	Center	30	3.85
30	Middle	30	3.8
30	Edge	30	4.1
30	Center	35	3.855
30	Middle	35	4.155
30	Edge	35	4.81
30	Center	35	4.255
30	Middle	35	4.6
30	Edge	35	4.75
30	Center	35	4
30	Middle	35	3.95
30	Edge	35	4.6
40	Center	Air	2.35
40	Middle	Air	2.2
40	Edge	Air	1.95
40	Center	Air	2.4
40	Middle	Air	2.1
40	Edge	Air	1.855
40	Center	Air	2.25
40	Middle	Air	2.2
40	Edge	Air	1.955
40	Center	Fresh	3.005
40	Middle	Fresh	3.15
40	Edge	Fresh	3.37
40	Center	Fresh	2.855
40	Middle	Fresh	3.155
40	Edge	Fresh	3.4
40	Center	Fresh	2.95
40	Middle	Fresh	3
40	Edge	Fresh	3.5
40	Center	5	2.95
40	Middle	5	3.05
40	Edge	5	3.41
40	Center	5	3
40	Middle	5	3.15
40	Edge	5	3.45
40	Center	5	3.005
40	Middle	5	3.15
40	Edge	5	3.35
40	Center	10	2.95
40	Middle	10	3.005
40	Edge	10	3.305
40	Center	10	3
40	Middle	10	3.1
40	Edge	10	3.55
40	Center	10	2.955
40	Middle	10	3
40	Edge	10	3.45
40	Center	15	2.95
40	Middle	15	3
40	Edge	15	3.41
40	Center	15	2.85
40	Middle	15	3.06
40	Edge	15	3.42
40	Center	15	2.9
40	Middle	15	3.055
40	Edge	15	3.4
40	Center	20	2.955
40	Middle	20	3.205
40	Edge	20	3.56
40	Center	20	2.9
40	Middle	20	3.2
40	Edge	20	3.75
40	Center	20	3.11
40	Middle	20	3.2
40	Edge	20	3.55
40	Center	25	3
40	Middle	25	3.15
40	Edge	25	3.355
40	Center	25	3.005
40	Middle	25	3.25
40	Edge	25	3.65
40	Center	25	3.1
40	Middle	25	3.25
40	Edge	25	3.555
40	Center	30	3
40	Middle	30	3.1
40	Edge	30	3.31
40	Center	30	3
40	Middle	30	3.35
40	Edge	30	3.555
40	Center	30	2.855
40	Middle	30	3.05
40	Edge	30	3.45
40	Center	35	3.05
40	Middle	35	3.05
40	Edge	35	3.455
40	Center	35	3
40	Middle	35	3.05
40	Edge	35	3.55
40	Center	35	3
40	Middle	35	3
40	Edge	35	3.65
50	Center	Air	1.85
50	Middle	Air	1.75
50	Edge	Air	1.505
50	Center	Air	1.855
50	Middle	Air	1.8
50	Edge	Air	1.555
50	Center	Air	1.855
50	Middle	Air	1.75
50	Edge	Air	1.505
50	Center	Fresh	2.35
50	Middle	Fresh	2.4
50	Edge	Fresh	2.66
50	Center	Fresh	2.45
50	Middle	Fresh	2.5
50	Edge	Fresh	2.75
50	Center	Fresh	2.4
50	Middle	Fresh	2.4
50	Edge	Fresh	2.65
50	Center	5	2.5
50	Middle	5	2.555
50	Edge	5	2.655
50	Center	5	2.3
50	Middle	5	2.45
50	Edge	5	2.7
50	Center	5	2.45
50	Middle	5	2.45
50	Edge	5	2.7
50	Center	10	2.45
50	Middle	10	2.555
50	Edge	10	2.805
50	Center	10	2.3
50	Middle	10	2.5
50	Edge	10	2.85
50	Center	10	2.4
50	Middle	10	2.4
50	Edge	10	2.6
50	Center	15	2.05
50	Middle	15	2.3
50	Edge	15	2.66
50	Center	15	2.15
50	Middle	15	2.2
50	Edge	15	2.45
50	Center	15	2.4
50	Middle	15	2.5
50	Edge	15	2.7
50	Center	20	2.3
50	Middle	20	2.55
50	Edge	20	2.61
50	Center	20	2.5
50	Middle	20	2.505
50	Edge	20	2.9
50	Center	20	2.51
50	Middle	20	2.55
50	Edge	20	3.155
50	Center	25	2.4
50	Middle	25	2.4
50	Edge	25	2.855
50	Center	25	2.35
50	Middle	25	2.35
50	Edge	25	2.65
50	Center	25	2.5
50	Middle	25	2.6
50	Edge	25	3.255
50	Center	30	2.45
50	Middle	30	2.75
50	Edge	30	3.3
50	Center	30	2.55
50	Middle	30	2.55
50	Edge	30	2.855
50	Center	30	2.405
50	Middle	30	2.41
50	Edge	30	2.65
50	Center	35	2.005
50	Middle	35	2.4
50	Edge	35	2.55
50	Center	35	2.3
50	Middle	35	2.45
50	Edge	35	2.7
50	Center	35	2.35
50	Middle	35	2.45
50	Edge	35	2.6
60	Center	Air	1.6
60	Middle	Air	1.455
60	Edge	Air	1.355
60	Center	Air	1.46
60	Middle	Air	1.505
60	Edge	Air	1.385
60	Center	Air	1.605
60	Middle	Air	1.5
60	Edge	Air	1.25
60	Center	Fresh	2.1
60	Middle	Fresh	2.2
60	Edge	Fresh	2.25
60	Center	Fresh	1.96
60	Middle	Fresh	2.155
60	Edge	Fresh	2.265
60	Center	Fresh	2.15
60	Middle	Fresh	2.15
60	Edge	Fresh	2.3
60	Center	5	1.905
60	Middle	5	2.15
60	Edge	5	2.2
60	Center	5	2.2
60	Middle	5	2.25
60	Edge	5	2.3
60	Center	5	2.1
60	Middle	5	2.15
60	Edge	5	2.255
60	Center	10	2.05
60	Middle	10	2.3
60	Edge	10	2.65
60	Center	10	2.05
60	Middle	10	2.05
60	Edge	10	2.15
60	Center	10	2.1
60	Middle	10	2.1
60	Edge	10	2.25
60	Center	15	2.1
60	Middle	15	2.15
60	Edge	15	2.2
60	Center	15	2
60	Middle	15	2.15
60	Edge	15	2.35
60	Center	15	2.05
60	Middle	15	2.05
60	Edge	15	2.2
60	Center	20	2.05
60	Middle	20	2.35
60	Edge	20	2.86
60	Center	20	1.9
60	Middle	20	2
60	Edge	20	2.55
60	Center	20	2.105
60	Middle	20	2.2
60	Edge	20	2.2
60	Center	25	2.15
60	Middle	25	2.3
60	Edge	25	2.35
60	Center	25	1.95
60	Middle	25	2.055
60	Edge	25	2.55
60	Center	25	2.05
60	Middle	25	2.15
60	Edge	25	2.45
60	Center	30	2.05
60	Middle	30	2.15
60	Edge	30	2.2
60	Center	30	2.25
60	Middle	30	2.45
60	Edge	30	2.5
60	Center	30	2.005
60	Middle	30	2.2
60	Edge	30	2.755
60	Center	35	2.45
60	Middle	35	2.55
60	Edge	35	2.9
60	Center	35	2.15
60	Middle	35	2.3
60	Edge	35	2.45
60	Center	35	2.1
60	Middle	35	2.36
60	Edge	35	2.455
